# Supplementary material for: Exploring causal correlations between plasma proteins and peripheral neuropathy: a Mendelian randomization
Source: Front Neurol. 2024 Aug 29;15:1431669. doi: 10.3389/fneur.2024.1431669 (PMC11390399; doi:10.3389/fneur.2024.1431669)
Supplement: Supplementary file 2 [file Table_2.xlsx]

## Sheet: Table1
Table 1: Mendelian randomization analysis identified 9 plasma proteins significantly associated (P < 0.05) with PN.
Outcome	Protein	Steiger test				MR analysis			Heterogeneity		Pleiotropy
		SNP_r2.protein	SNP_r2.outcome	Correct_causal_direction	Steiger_pvalue	Method	OR (95% CI)	P value	Q	P value	Eggerintercept	P value
DP	UBC12	0.00786475	7.99672e-05	TRUE	6.27742e-47	Inverse variance weighted	0.132(0.061,0.284)	2.47252e-07	3.40319	0.756802	-0.277	0.416
TN	SEM4C	0.195321	0.000208478	TRUE	0	Inverse variance weighted	1.384(1.215,1.578)	1.06×10-6	41.5487	0.360284	-0.013	0.65
CTS	IL_23_R	0.0431808	0.0002196	TRUE	1.7861e-270	Inverse variance weighted	1.261(1.170,1.359)	1.28×10-9	22.4169	0.0973291	-0.009	0.412
	UBC12	0.00786475	8.75119e-05	TRUE	3.22534e-46	Inverse variance weighted	0.609(0.507,0.733)	1.38×10-7	3.12942	0.792437	-0.095	0.238
	Prothrombin	0.0177544	0.000180687	TRUE	1.12321e-103	Inverse variance weighted	1.357(1.199,1.536)	1.39×10-6	19.1484	0.0384172	0.008	0.759
	Microglobulin	0.0190635	0.000211677	TRUE	2.70221e-110	Inverse variance weighted	1.545(1.392,1.715)	3.1e-16	7.942	0.439	0.013	0.495
	CBS	0.00115994	6.51587e-05	TRUE	3.15421e-06	Wald ratio	2.561(1.744,3.762)	1.63×10-6
	MATN4	0.00353944	6.79051e-05	TRUE	3.54747e-20	Inverse variance weighted	1.662(1.353,2.041)	1.25e-06	0.461	0.794	-0.026	0.684
	COLEC12	0.0422478	0.000173718	TRUE	1.29665e-268	Inverse variance weighted	1.226(1.143,1.315)	1.05e-08	23.241	0.277	-0.005	0.391

## Sheet: Table2
Table 2: Results of concentration analysis of 6 kinds of PN and 8 kinds of plasma protein KEGG.
geneSet	description	Ratio	size	overlap	pValue	overlapId	userId
GO:0042742	defense response to bacterium	0.00996678	301	3	1.556e-05	2147;81035;149233	IL23R;F2;COLEC12
GO:0097696	receptor signaling pathway via STAT	0.0114286	175	2	0.00199169	2147;149233	IL23R;F2
GO:0001906	cell killing	0.00913242	219	2	0.00309812	2147;149233	IL23R;F2
GO:0010721	negative regulation of cell development	0.00724638	276	2	0.00487508	2147;54910	SEMA4C;F2
GO:0001818	negative regulation of cytokine production	0.00694444	288	2	0.00529755	2147;149233	IL23R;F2
GO:0051347	positive regulation of transferase activity	0.00600601	333	2	0.00702841	2147;149233	IL23R;F2
GO:0002443	leukocyte mediated immunity	0.00512821	390	2	0.00954589	2147;149233	IL23R;F2
GO:0031579	membrane raft organization	0.0384615	26	1	0.0104183	81035	COLEC12
GO:0032102	negative regulation of response to external stimulus	0.00488998	409	2	0.0104639	2147;54910	SEMA4C;F2
GO:0045116	protein neddylation	0.0357143	28	1	0.011216	9040	UBE2M

## Sheet: Table3
STROBE-MR checklist of recommended items to address in reports of Mendelian randomization studies
Item No.	Section	Checklist item	Page No.	Relevant text from manuscript
1	TITLE and ABSTRACT	Indicate Mendelian randomization (MR) as the study’s design in the title and/or the abstract if that is a main purpose of the study		Title: Exploring causal correlations between plasma proteins and peripheral neuropathy: A Mendelian randomization.
	INTRODUCTION
2	Background	Explain the scientific background and rationale for the reported study. What is the exposure? Is a potential causal relationship between exposure and outcome plausible? Justify why MR is a helpful method to address the study question		Exposure involves pQTL data, with the outcome being PN.Thousands of pQTL associated with plasma proteins have been discovered through GWAS. Utilizing the MR method not only allows for investigating the causal effects of plasma proteins on PN but also shows potential in identifying prospective biomarkers and evaluating the risk and protective factors linked to PN.
3	Objectives	State specific objectives clearly, including pre-specified causal hypotheses (if any). State that MR is a method that, under specific assumptions, intends to estimate causal effects		MR is a statistical method that utilizes genetic variationas a tool to evaluate causal relationships between proteins and PN.
	METHODS
4	Study design and data sources	Present key elements of the study design early in the article. Consider including a table listing sources of data for all phases of the study. For each data source contributing to the analysis, describe the following:
	a)	Setting: Describe the study design and the underlying population, if possible. Describe the setting, locations, and relevant dates, including periods of recruitment, exposure, follow-up, and data collection, when available.		Table 1
	b)	Participants: Give the eligibility criteria, and the sources and methods of selection of participants. Report the sample size, and whether any power or sample size calculations were carried out prior to the main analysis		This paper reports the specific sources of GWAS and pQTL data,as well as details on sample size andpopulation demographics.
	c)	Describe measurement, quality control and selection of genetic variants		This paper elucidates the source of instrumentalvariables and provides a detailed account of theselection process and criteria forgene variantinstrumental variables.
	d)	For each exposure, outcome, and other relevant variables, describe methods of assessment and diagnostic criteria for diseases		Plasma protein as exposed, PN as end in Finland in the database are described.
	e)	Provide details of ethics committee approval and participant informed consent, if relevant		All the data are accessible in public databases and operfor public access.
5	Assumptions	Explicitly state the three core IV assumptions for the main analysis (relevance, independence and exclusion restriction) as well assumptions for any additional or sensitivity analysis		Three core assumptions were applied to select the genetic instruments.Cochran’s Q are used to assess the heterogeneity of individual causal effects. MR-Egger's intercept term is also utilized to evaluate horizontal pleiotropy.
6	Statistical methods: main analysis	Describe statistical methods and statistics used
	a)	Describe how quantitative variables were handled in the analyses (i.e., scale, units, model)		For MR analysis, we use Wald the wire method to analyze only a IV of the protein, fixed effects inverse variance weighting method (IVW) applies to have two or three IVs protein, random effects IVW method suitable for protein with four or more IVs.
	b)	Describe how genetic variants were handled in the analyses and, if applicable, how their weights were selected		(1) SNPS associated with exposure at the genome-wide significance level (GWAS, P≤5× 10-8); (2) due to human major histocompatibility complex (MHC) of SNPS in the area of complex linkage disequilibrium (LD) structure, we will be in MHC genes within the region SNPS (GRCh38: chr6:29 to 33 Mb. GRCh37:ch6: from 26 to 34 Mb)[14]; (3) of each protein SNPS are grouped, only keep independent SNPS. The clu…
	c)	Describe the MR estimator (e.g. two-stage least squares, Wald ratio) and related statistics. Detail the included covariates and, in case of two-sample MR, whether the same covariate set was used for adjustment in the two samples		For MR analysis, we use Wald thewire method to analyze only a IV of the protein, fixed effects inverse variance weighting method (IVW) applies to have two or three IVs protein, random effects IVW method suitable for protein with four or more IVs.
	d)	Explain how missing data were addressed		This paper does not have any missing walues.
	e)	If applicable, indicate how multiple testing was addressed		This paper did not employ multivariable MR.
7	Assessment of assumptions	Describe any methods or prior knowledge used to assess the assumptions or justify their validity		This paper reports the use of F-statistics to estimate statistical power.
8	Sensitivity analyses and additional analyses	Describe any sensitivity analyses or additional analyses performed (e.g. comparison of effect estimates from different approaches, independent replication, bias analytic techniques, validation of instruments, simulations)		This paper employs The Cochran's Q to assess theheterogeneity of individual causal effects. MR-Egger'sintercept term is also used to evaluate horizontalpleiotropy,Furthermore,F-statistics are used to assessstatistical power, and the false discovery rate (FDR) iscalculated.
9	Software and pre-registration
	a)	Name statistical software and package(s), including version and settings used		This paper utilized R software,with R packages including TwoSample MR, Coloc, and Mendelian Randomization, all of which are available for free on the official R software website.
	b)	State whether the study protocol and details were pre-registered (as well as when and where)		This paper does not provide registration information such as time and address.
	RESULTS
10	Descriptive data
	a)	Report the numbers of individuals at each stage of included studies and reasons for exclusion. Consider use of a flow diagram		In the methodology section, the paper provides information about the sample population size, while the results section does not include demographic information about the population. Additionally, the paper does not present details about excluded individuals or the reasons for their exclusion.
	b)	Report summary statistics for phenotypic exposure(s), outcome(s), and other relevant variables (e.g. means, SDs, proportions)		This paper provides a detailed description of the exposure and outcome data.
	c)	If the data sources include meta-analyses of previous studies, provide the assessments of heterogeneity across these studies		The original data does not include meta analysis.
	d)	For two-sample MR:		This paper falls under the category of two-sample MRwith all sample populations originating from Europe, resulting in significant population heterogeneity. There is no information about overlapping populations, and there are no common subjects.
		i. Provide justification of the similarity of the genetic variant-exposure associations between the exposure and outcome samples
		ii. Provide information on the number of individuals who overlap between the exposure and outcome studies
11	Main results
	a)	Report the associations between genetic variant and exposure, and between genetic variant and outcome, preferably on an interpretable scale		This paper in the MR results section describes the relationship between instrumental variables and the exposure and outcome.
	b)	Report MR estimates of the relationship between exposure and outcome, and the measures of uncertainty from the MR analysis, on an interpretable scale, such as odds ratio or relative risk per SD difference		This paper reports the odds ratio(OR)and 95% confidence interval(Cl) for the association between exposure and outcome in the MR results.
	c)	If relevant, consider translating estimates of relative risk into absolute risk for a meaningful time period		This paper reports which proteins are risk for PN in the MR results.
	d)	Consider plots to visualize results (e.g. forest plot, scatterplot of associations between genetic variants and outcome versus between genetic variants and exposure)		Figure 2
12	Assessment of assumptions
	a)	Report the assessment of the validity of the assumptions		This paper reports the use of F-statistics to estimate statistical power.
	b)	Report any additional statistics (e.g., assessments of heterogeneity across genetic variants, such as I2, Q statistic or E-value)		This paper employs The Cochran's Q to assess the heterogeneity of individual causal effects. MR-Egger's intercept term is also used to evaluate horizontal pleiotropy, Furthermore, F-statistics are used to assess statistical power, and the false discovery rate(FDR) is calculated.
13	Sensitivity analyses and additional analyses
	a)	Report any sensitivity analyses to assess the robustness of the main results to violations of the assumptions		The Cochran's Q to assess the heterogeneity of individual causal effects. MR-Egger's intercept term is also used to evaluate horizontal pleiotropy.
	b)	Report results from other sensitivity analyses or additional analyses		The false discovery rate (FDR) is calculated
	c)	Report any assessment of direction of causal relationship (e.g., bidirectional MR)		This paper did not employ bidirectional MR methods.
	d)	When relevant, report and compare with estimates from non-MR analyses		This paper utilized colocalization analysis to validated results.
	e)	Consider additional plots to visualize results (e.g., leave-one-out analyses)		Supplementary figure
	DISCUSSION
14	Key results	Summarize key results with reference to study objectives		This paper summarizes key MR results in Table 2.
15	Limitations	Discuss limitations of the study, taking into account the validity of the IV assumptions, other sources of potential bias, and imprecision. Discuss both direction and magnitude of any potential bias and any efforts to address them		This paper extensively discusses the limitations of the study, including data sources, the three major assumptions, and the analytical process, providing detailed content.
16	Interpretation
	a)	Meaning: Give a cautious overall interpretation of results in the context of their limitations and in comparison with other studies		This paper dedicates a substantial portion to discussing
	b)	Mechanism: Discuss underlying biological mechanisms that could drive a potential causal relationship between the investigated exposure and the outcome, and whether the gene-environment equivalence assumption is reasonable. Use causal language carefully, clarifying that IV estimates may provide causal effects only under certain assumptions		Various positive proteins,providing areasonableinterpretation of MR results by comparing them withmultiple previously published studies.
	c)	Clinical relevance: Discuss whether the results have clinical or public policy relevance, and to what extent they inform effect sizes of possible interventions		This paper discusses various biological mechanisms of the resultant proteins.
17	Generalizability	Discuss the generalizability of the study results (a) to other populations, (b) across other exposure periods/timings, and (c) across other levels of exposure		This paper discusses various positive proteins
	OTHER INFORMATION
18	Funding	Describe sources of funding and the role of funders in the present study and, if applicable, sources of funding for the databases and original study or studies on which the present study is based		No funding was received for the current study.
19	Data and data sharing	Provide the data used to perform all analyses or report where and how the data can be accessed, and reference these sources in the article. Provide the statistical code needed to reproduce the results in the article, or report whether the code is publicly accessible and if so, where		The data in this manuscript are all available in publicly available databases and are referenced by link in the article.
20	Conflicts of Interest	All authors should declare all potential conflicts of interest		The authors have no relevant financial or non-financial interests to disclose.
